# Supplementary material for: An X-STRs analysis of the Iraqi Sorani Kurds
Source: PLoS One. 2023 Nov 27;18(11):e0294973. doi: 10.1371/journal.pone.0294973 (PMC10681225; doi:10.1371/journal.pone.0294973)
Supplement: S1 File — LG1 = (DXS8378, DXS10135, DXS10148), LG2 = (DXS7132, DXS10074, DXS10079), LG3 = (DXS10101, DXS10103, HPRTB), LG4 = (DXS7423, DXS10134, DXS10146). S2 Table: Allele frequencies and sample size by locus of the Sorani Kurd. S3 Table: Forensic parameters, Number of alleles (Aall), Gene diversity (GD), polymorphism information content (PIC), match probability (PM), power of discrimination (PD) and Mean Exclusion Chance (MEC) of the Sorani Kurd males. S4 Table: Pairwise p values of linkage disequilibrium test for all pairs of loci using 117 male samples from Sorani Kurdish population. S5 Table: Forensic parameters, Gene diversity (GD), polymorphism information content (PIC), match probability (PM) and power of discrimination (PD), of the five geographical regions Middle East, Africa, Far East Asia, Europe and South America. S6 Table: Pairwise genetic distances (Fst) based on haplotypes of 36 global populations. S7 Table: Average number of pairwise differences using data from 36 populations. Above diagonal: Average number of pairwise differences between populations (PiXY), Diagonal elements: (yellow highlighted): Average number of pairwise differences within population (PiX), Below diagonal: Corrected average pairwise difference (PiXY-(PiX+PiY)/2). S8 Table: Pairwise genetic distances based on FST between the five continents. S9 Table: average number of pairwise differences (FST) within and between continents. Above diagonal: Average number of pairwise differences between populations (PiXY), Diagonal elements (yellow highlighted): Average number of pairwise differences within population (PiX), Below diagonal: Corrected average pairwise difference (PiXY-(PiX+PiY)/2). S10 Table: (A) Q statistics for the five poulations Middle East, Africa, Far East Asia and South America. (B) Pairwise comparisons using Wilcoxon rank sum test with continuity correction. S11 Table: distinctive alleles and private alleles on a continental scale: Middle East, Africa, Far East Asia, South America [file pone.0294973.s001.xlsx]

## Sheet: S1
S1 Table
LG1				LG2				LG3				LG4
Haplotypes	Haplotype frequency	Count		Haplotypes	Haplotype frequency	Count		Haplotypes	Haplotype frequency	Count		Haplotypes	Haplotype frequency	Count
10 17 25.1	0.00854701	1		11 17 20	0.00862069	1		27.2 19 12	0.017094	2		13 33 29	0.00854701	1
10 18 19	0.00854701	1		11 17 21.2	0.00862069	1		27.2 20 12	0.00854701	1		13 33 44.2	0.00854701	1
10 18 26.1	0.00854701	1		12 15 19	0.00862069	1		27.3 19 12	0.017094	2		13 36 27	0.00854701	1
10 19 18	0.00854701	1		12 16 17	0.0172414	2		28 19 12	0.017094	2		13 36 29	0.017094	2
10 19.1 25.1	0.017094	2		12 16 19	0.00862069	1		28.2 17 12	0.00854701	1		13 36 29.2	0.00854701	1
10 20.1 25.1	0.00854701	1		12 16 20.1	0.00862069	1		28.2 18 11	0.025641	3		13 36 43.2	0.017094	2
10 20.1 27.1	0.00854701	1		12 16 22	0.00862069	1		28.2 18 12	0.00854701	1		13 38.3 41.2	0.00854701	1
10 20.3 18	0.00854701	1		12 17 19	0.00862069	1		28.2 18 13	0.025641	3		13 39.3 43.2	0.00854701	1
10 21 26.1	0.00854701	1		12 17 20.1	0.00862069	1		28.2 18 14	0.00854701	1		13 40.3 27.3	0.00854701	1
10 21.1 24.1	0.00854701	1		12 19 19	0.0172414	2		28.2 19 11	0.017094	2		13 40.3 38.2	0.00854701	1
10 21.1 26.1	0.017094	2		12 8 15	0.0172414	2		28.2 19 12	0.034188	4		14 32 31	0.00854701	1
10 22.1 24.1	0.00854701	1		12 8 20	0.00862069	1		28.2 19 13	0.00854701	1		14 33 28	0.00854701	1
10 22.1 25.1	0.00854701	1		13 15 20.1	0.00862069	1		28.2 20 14	0.00854701	1		14 33 29	0.00854701	1
10 22.1 28	0.00854701	1		13 15 21	0.00862069	1		29 17 13	0.00854701	1		14 33 30	0.00854701	1
10 22.1 28.1	0.00854701	1		13 16 18	0.00862069	1		29 19 12	0.00854701	1		14 34 27	0.00854701	1
10 23 18	0.00854701	1		13 16 19	0.0172414	2		29 19 13	0.00854701	1		14 34 28	0.00854701	1
10 23 26.1	0.00854701	1		13 16 20	0.0344828	4		29.2 17 11	0.00854701	1		14 34 41	0.00854701	1
10 23.1 23.1	0.00854701	1		13 16 20.1	0.0172414	2		29.2 18 11	0.00854701	1		14 34.3 29.2	0.00854701	1
10 24 18	0.00854701	1		13 17 18	0.00862069	1		29.2 18 12	0.00854701	1		14 34.3 30	0.00854701	1
10 24 25.1	0.017094	2		13 17 19	0.0258621	3		29.2 18 13	0.042735	5		14 34.3 41	0.00854701	1
10 24 26.1	0.00854701	1		13 17 20.1	0.00862069	1		29.2 19 11	0.025641	3		14 34.3 42.2	0.00854701	1
10 25 25.1	0.00854701	1		13 17 21	0.00862069	1		29.2 19 12	0.025641	3		14 35 28	0.00854701	1
10 25 26.1	0.00854701	1		13 18 14	0.00862069	1		29.2 19 13	0.017094	2		14 35 29	0.00854701	1
10 25 27.1	0.00854701	1		13 18 17	0.00862069	1		29.2 19 14	0.017094	2		14 35 30	0.00854701	1
10 25.1 22	0.00854701	1		13 18 18	0.00862069	1		29.2 20 11	0.00854701	1		14 35 31	0.00854701	1
10 25.1 26.1	0.00854701	1		13 18 19	0.0258621	3		29.2 20 13	0.025641	3		14 35 40.2	0.00854701	1
10 26.1 24.1	0.00854701	1		13 18 20	0.0172414	2		30 17 13	0.025641	3		14 35 45.2	0.017094	2
10 26.1 25.1	0.00854701	1		13 18 23	0.00862069	1		30 18 12	0.00854701	1		14 36 26	0.00854701	1
10 26.1 27.1	0.00854701	1		13 19 19	0.0344828	4		30 18 14	0.00854701	1		14 36 27	0.00854701	1
10 27 18	0.00854701	1		13 19 20	0.00862069	1		30 20 12	0.00854701	1		14 36 29	0.00854701	1
10 27 23.1	0.017094	2		13 8 17	0.00862069	1		30 20 14	0.00854701	1		14 36 34	0.00854701	1
10 28 23.1	0.00854701	1		13 8 18	0.00862069	1		30 21 12	0.00854701	1		14 36 40.2	0.00854701	1
10 28 24.1	0.00854701	1		13 8 19	0.00862069	1		30.2 16 15	0.00854701	1		14 36 41.2	0.00854701	1
10 28 25.1	0.00854701	1		13 9 14	0.00862069	1		30.2 18 11	0.00854701	1		14 36 44.2	0.00854701	1
10 28.1 25.1	0.00854701	1		14 10 20	0.00862069	1		30.2 18 12	0.017094	2		14 36.3 32	0.00854701	1
10 29 18	0.00854701	1		14 15 19	0.00862069	1		30.2 18 13	0.00854701	1		14 37 27	0.00854701	1
10 29 24	0.00854701	1		14 16 18	0.00862069	1		30.2 18 14	0.00854701	1		14 37 29	0.00854701	1
10 31 18	0.00854701	1		14 16 20	0.00862069	1		30.2 18 15	0.00854701	1		14 37 43.2	0.00854701	1
11 17.1 18	0.00854701	1		14 16 20.1	0.00862069	1		30.2 19 11	0.025641	3		14 37.3 40.3	0.00854701	1
11 18 18	0.00854701	1		14 16 21	0.0258621	3		30.2 19 12	0.017094	2		14 38 25	0.00854701	1
11 18 24.1	0.00854701	1		14 17 17	0.00862069	1		30.2 19 14	0.00854701	1		14 38 26	0.00854701	1
11 19 28.1	0.00854701	1		14 17 18	0.0344828	4		30.2 19 15	0.00854701	1		14 38 28	0.00854701	1
11 20 22	0.00854701	1		14 17 19	0.0344828	4		30.2 21 12	0.00854701	1		14 38 29.2	0.00854701	1
11 20.1 25.1	0.00854701	1		14 17 20	0.00862069	1		31 16 12	0.025641	3		14 38.1 26	0.00854701	1
11 21.1 27.1	0.00854701	1		14 17 20.1	0.00862069	1		31 16 13	0.00854701	1		14 38.2 43.2	0.00854701	1
11 22 14	0.00854701	1		14 17 21	0.00862069	1		31 16 14	0.017094	2		14 38.3 44.2	0.00854701	1
11 22 18	0.00854701	1		14 18 14	0.0172414	2		31 18 12	0.00854701	1		14 38.3 45.2	0.00854701	1
11 22 24.1	0.00854701	1		14 18 17	0.0258621	3		31 18 13	0.00854701	1		14 39.2 30	0.00854701	1
11 22 28.1	0.00854701	1		14 18 18	0.00862069	1		31 18 14	0.017094	2		14 40.3 25	0.00854701	1
11 23 26.1	0.00854701	1		14 18 19	0.0258621	3		31 18 15	0.00854701	1		14 41.3 26	0.00854701	1
11 23 27.1	0.00854701	1		14 18 20.1	0.00862069	1		31 19 12	0.00854701	1		14 41.3 27	0.00854701	1
11 23.1 17	0.00854701	1		14 18 21	0.00862069	1		31 19 14	0.00854701	1		14 41.3 29	0.00854701	1
11 23.1 25.1	0.017094	2		14 19 20.1	0.0172414	2		31.1 17 15	0.00854701	1		14 42.3 26	0.00854701	1
11 23.1 27.1	0.00854701	1		14 19 22	0.00862069	1		31.1 20 10	0.00854701	1		15 32 42.2	0.00854701	1
11 24 18	0.00854701	1		14 20 19	0.00862069	1		31.2 18 14	0.017094	2		15 33 29	0.00854701	1
11 24 24.1	0.00854701	1		14 7 18	0.0172414	2		31.2 18 15	0.00854701	1		15 33 31	0.00854701	1
11 24 25.1	0.00854701	1		14 7 19	0.00862069	1		31.2 19 11	0.00854701	1		15 34 28.1	0.00854701	1
11 24 26.1	0.00854701	1		14 7 20	0.00862069	1		31.2 19 12	0.00854701	1		15 34 29	0.00854701	1
11 24 28.1	0.034188	4		14 8 16	0.00862069	1		31.2 19 13	0.00854701	1		15 34 30	0.017094	2
11 24.1 25.1	0.00854701	1		14 8 17	0.00862069	1		32 16 10	0.017094	2		15 34.2 29.2	0.00854701	1
11 25 18	0.00854701	1		14 8 20	0.00862069	1		32 16 13	0.00854701	1		15 34.2 42.2	0.00854701	1
11 25 22	0.00854701	1		15 15 20	0.0172414	2		32 17 12	0.00854701	1		15 34.3 26	0.00854701	1
11 25 24	0.00854701	1		15 15 20.1	0.00862069	1		32 17 13	0.017094	2		15 34.3 29	0.00854701	1
11 25 25.1	0.00854701	1		15 16 17	0.00862069	1		32 17 14	0.025641	3		15 34.3 29.2	0.00854701	1
11 25 26.1	0.00854701	1		15 16 18	0.00862069	1		32 18 12	0.00854701	1		15 35 26	0.00854701	1
11 25.1 26.1	0.00854701	1		15 16 19	0.0172414	2		32 21 15	0.00854701	1		15 35 29	0.017094	2
11 26 18	0.00854701	1		15 16 20	0.0172414	2		32.2 16 11	0.00854701	1		15 35 30	0.025641	3
11 26 24.1	0.00854701	1		15 17 18	0.00862069	1		32.2 17 13	0.00854701	1		15 35.3 25	0.00854701	1
11 26 28.1	0.017094	2		15 17 19	0.00862069	1		32.2 19 11	0.00854701	1		15 36 28.1	0.00854701	1
11 27 25.1	0.00854701	1		15 18 18	0.00862069	1		32.2 19 12	0.00854701	1		15 36 29	0.00854701	1
11 27 27.1	0.00854701	1		15 18 19	0.00862069	1		32.2 19 13	0.00854701	1		15 36 42.2	0.00854701	1
11 27.2 29.1	0.00854701	1		15 18 20	0.00862069	1		32.2 19 14	0.00854701	1		15 36.3 29.2	0.00854701	1
11 28 24.1	0.00854701	1		15 18 21	0.0172414	2		32.2 20 12	0.00854701	1		15 36.3 44.3	0.00854701	1
11 28 29.1	0.00854701	1		15 19 20	0.00862069	1		33 17 13	0.00854701	1		15 37 28	0.017094	2
11 29 19	0.00854701	1		15 19 20.1	0.00862069	1		33 19 12	0.00854701	1		15 37 30	0.00854701	1
11 29.1 27.1	0.00854701	1		15 7 20.1	0.00862069	1		33 20 14	0.00854701	1		15 37 33	0.00854701	1
11 33.2 22.1	0.00854701	1		15 8 18	0.00862069	1		33.2 19 12	0.00854701	1		15 38 27	0.00854701	1
12 17 18	0.00854701	1		15 8 19	0.00862069	1		33.2 19 13	0.00854701	1		15 38 28	0.00854701	1
12 17 26.1	0.017094	2		15 8 20	0.00862069	1		34 19 9	0.00854701	1		15 38 28.1	0.00854701	1
12 17 27.1	0.00854701	1		16 16 19	0.00862069	1						15 38 44.3	0.00854701	1
12 18 18	0.00854701	1		16 8 21	0.00862069	1						15 38.3 41.2	0.00854701	1
12 19 24.1	0.00854701	1										15 39.3 28	0.00854701	1
12 20 18	0.00854701	1										15 40.1 28	0.00854701	1
12 20 27.1	0.00854701	1										15 41.3 44.2	0.00854701	1
12 21 26.1	0.017094	2										16 33 41.2	0.00854701	1
12 21 27.1	0.00854701	1										16 34.3 29	0.00854701	1
12 21.1 25.1	0.00854701	1										16 35 30	0.00854701	1
12 22 24.1	0.00854701	1										16 35.3 28.1	0.00854701	1
12 23.1 26.1	0.00854701	1										16 36 26	0.00854701	1
12 23.1 29.1	0.00854701	1										16 36 27	0.017094	2
12 24 29.1	0.00854701	1										16 36 28	0.00854701	1
12 24.1 27.1	0.00854701	1										16 36 31	0.00854701	1
12 26 25.1	0.00854701	1										16 36 44.3	0.00854701	1
12 27 22	0.00854701	1										16 38.3 39.2	0.00854701	1
12 27 26.1	0.00854701	1										16 41.3 29	0.00854701	1
12 28 24.1	0.00854701	1										16 43.3 40.2	0.00854701	1
12 28 26.1	0.00854701	1										17 33 31	0.00854701	1
12 28 27.1	0.00854701	1										17 34 29.2	0.00854701	1
12 28.1 25.1	0.00854701	1										17 34 44.3	0.017094	2
12 29 18	0.00854701	1										17 35 44.2	0.00854701	1
12 30 18	0.00854701	1										17 36.3 39.2	0.00854701	1
12 33.2 29.1	0.00854701	1										17 37 27	0.00854701	1
6 27 24	0.017094	2										17 37.3 37.2	0.00854701	1
9 23 17	0.00854701	1										17 38 38.2	0.00854701	1
9 27 28.1	0.00854701	1										17 41.3 29	0.00854701	1
												17 43.3 40.2	0.00854701	1
												17 43.3 41.2	0.00854701	1

## Sheet: S2
S2 Table
Allele/n	DXS10148	DXS10135	DXS8378	DXS7132	DXS10079	DXS10074	DXS10103	HPRTB	DXS10101	DXS10146	DXS10134	DXS7423
6			0.01709
7						0.04274
8						0.11966
9			0.01709			0.00855		0.00855
10			0.35897			0.00855		0.02564
11			0.37607	0.01709				0.15385
12			0.23077	0.11111				0.32479
13				0.29915				0.25641				0.10256
14	0.00855			0.35897	0.03448			0.17094				0.37607
15				0.19658	0.01724	0.05983		0.05983				0.30769
16				0.01709	0.00862	0.23077	0.09402					0.11111
17	0.01709	0.04274			0.08621	0.20513	0.12821					0.10256
17.1		0.00855
18	0.15385	0.04274			0.13793	0.21368	0.2735
19	0.01709	0.02564			0.2931	0.10256	0.38462
19.1		0.01709
20		0.02564			0.18103	0.00855	0.09402
20.1		0.02564			0.12069
20.3		0.00855
21		0.03419			0.08621		0.02564
21.1		0.04274
21.2					0.00862
22	0.03419	0.04274			0.01724
22.1	0.00855	0.03419
23		0.04274			0.00862
23.1	0.03419	0.05983
24	0.03419	0.11111
24.1	0.10256	0.01709
25		0.06838								0.02564
25.1	0.17949	0.02564
26		0.04274								0.06838
26.1	0.16239	0.02564
27		0.08547								0.07692
27.1	0.11111
27.2		0.00855							0.02564
27.3									0.01709	0.00855
28	0.00855	0.06838							0.01709	0.08547
28.1	0.08547	0.01709								0.03419
28.2									0.1453
29		0.03419							0.02564	0.1453
29.1	0.04274	0.00855
29.2									0.18803	0.05983
30		0.00855							0.06838	0.09402
30.2									0.12821
31		0.00855							0.11111	0.04274
31.1									0.01709
31.2									0.05128
32									0.09402	0.00855	0.01709
32.2									0.05983
33									0.02564	0.00855	0.07692
33.2		0.01709							0.01709
34									0.00855	0.00855	0.08547
34.2											0.01709
34.3											0.06838
35											0.12821
35.3											0.01709
36											0.18803
36.3											0.03419
37											0.06838
37.2										0.00855
37.3											0.01709
38											0.07692
38.1											0.00855
38.2										0.01709	0.00855
38.3											0.04274
39.2										0.01709	0.00855
39.3											0.01709
40.1											0.00855
40.2										0.03419
40.3										0.00855	0.02564
41										0.01709
41.2										0.04274
41.3											0.05128
42.2										0.03419
42.3											0.00855
43.2										0.04274
43.3											0.02564
44.2										0.04274
44.3										0.04274
45.2										0.02564
N	117	117	117	117	116	117	117	117	117	117	117	117

## Sheet: S3
S3 Table
Rank	locus	N	Nall	GD	PIC	PM	PD_male	PD_female	MEC_Kruger	MEC_Kishida	MEC_Desmarais	MEC_Desmarais_duo
1	DXS10135	117	29	0.956233	0.945652	0.0519395	0.94806	0.994899	0.894748	0.945049	0.945679	0.899714
2	DXS10146	117	25	0.94135	0.929525	0.0666959	0.933304	0.991778	0.865613	0.92902	0.92955	0.872727
3	DXS10134	117	22	0.918803	0.904721	0.0890496	0.91095	0.985846	0.822554	0.904417	0.90474	0.833176
4	DXS10101	117	16	0.899499	0.882346	0.108189	0.891811	0.978839	0.783	0.882156	0.882374	0.798431
5	DXS10148	117	15	0.889036	0.869998	0.118562	0.881438	0.974503	0.761666	0.869888	0.869998	0.779866
6	DXS10079	117	13	0.840849	0.814826	0.166338	0.833662	0.951937	0.670799	0.811194	0.81142	0.698588
7	DXS10074	117	10	0.835691	0.806176	0.171452	0.828548	0.948219	0.658827	0.806035	0.806149	0.690823
8	HPRTB	117	7	0.77822	0.736265	0.228432	0.771568	0.912543	0.558607	0.736075	0.736309	0.60318
9	DXS10103	117	6	0.748895	0.70409	0.257506	0.742494	0.895308	0.521952	0.704005	0.704123	0.566168
10	DXS7423	117	5	0.736811	0.687229	0.269486	0.730514	0.884057	0.498784	0.687293	0.687174	0.54681
11	DXS7132	117	6	0.736369	0.683475	0.269925	0.730075	0.880545	0.489372	0.683481	0.683481	0.542163
12	DXS8378	117	5	0.681698	0.610255	0.324129	0.675871	0.829264	0.398511	0.610296	0.610174	0.463401

## Sheet: S4
S4 Table
	HPRTB	DXS8378	DXS7423	DXS7132	DXS10148	DXS10146	DXS10135	DXS10134	DXS10103	DXS10101	DXS10079	DXS10074
DXS10074	0.101586	0.148988	0.418182	0.264198	0.509464	0.151676	0.110086	0.172092	0.089626	0.537146	0.240404
DXS10079	0.281318	0.345408	0.048168	0.212462	0.231788	0.332302	0.02084	0.323786	0.106064	0.822994		0.240404
DXS10101	0.033152	0.268606	0.234364	0.608856	0.702156	0.103562	0.757108	0.48095	0.0001		0.822994	0.537146
DXS10103	0.093616	0.28313	0.021852	0.50255	0.249314	0.093782	0.77695	0.003132		0.0001	0.106064	0.089626
DXS10134	0.055892	0.658552	0.17319	0.328918	0.013458	0.033438	0.436236		0.003132	0.48095	0.323786	0.172092
DXS10135	0.422784	0.049098	0.558374	0.767062	0.379126	0.0873		0.436236	0.77695	0.757108	0.02084	0.110086
DXS10146	0.44225	0.23441	0.236274	0.008954	0.02333		0.0873	0.033438	0.093782	0.103562	0.332302	0.151676
DXS10148	0.45677	0.006522	0.45704	0.252648		0.02333	0.379126	0.013458	0.249314	0.702156	0.231788	0.509464
DXS7132	0.21316	0.830494	0.013574		0.252648	0.008954	0.767062	0.328918	0.50255	0.608856	0.212462	0.264198
DXS7423	0.314646	0.445552		0.013574	0.45704	0.236274	0.558374	0.17319	0.021852	0.234364	0.048168	0.418182
DXS8378	0.88632		0.445552	0.830494	0.006522	0.23441	0.049098	0.658552	0.28313	0.268606	0.345408	0.148988
HPRTB		0.88632	0.314646	0.21316	0.45677	0.44225	0.422784	0.055892	0.093616	0.033152	0.281318	0.101586

## Sheet: S5
S5 Table
locus	N	Nall	GD	PIC	PM	PD
DXS10135	6634	61	0.941852	0.938611	0.0582897	0.94171
DXS10101	6634	41	0.916402	0.910105	0.0837356	0.916264
DXS10146	6634	56	0.898372	0.889973	0.101763	0.898237
DXS10148	6634	61	0.896959	0.888162	0.103176	0.896824
DXS10134	6634	54	0.875964	0.863924	0.124168	0.875832
DXS10074	6634	35	0.857657	0.841994	0.142472	0.857528
DXS10079	6634	29	0.844901	0.826942	0.155226	0.844774
DXS10103	6634	11	0.771258	0.739201	0.228859	0.771141
DXS7132	6634	20	0.766206	0.729361	0.23391	0.76609
HPRTB	6634	14	0.759635	0.721832	0.240479	0.759521
DXS7423	6634	12	0.691198	0.637715	0.308906	0.691094
DXS8378	6634	12	0.680042	0.617895	0.320061	0.679939

## Sheet: S6
S6 Table
	Iraq [Iraqi]	Iraq [Sorani Kurd]	Saudi Arabia	UAE	Bahrain	Iran	Turkey	Jews [Sephardim]	Jews [North Africa]	Jews [Middle Eastren]	Jews [Ashkenazim]	Jews [Chuetas]	Jews [Majorca]	Egypt	Ethiopia [Tigray]	Guinea Bissau	China [Hebie Han]	China [Han]	Philippines	Korea [Yanbian]	Bangladesh	Mongolia	Malaysia [Malay]	Mexico	Argentina	Croatia	Italy[Sardinia]	Hungary	Albania	Lithuania	Slovenia	Sweden	Belarus	Germany	Portugal	Switzerland
Iraq [Iraqi]
Iraq [Sorani Kurd]	0.00116
Saudi Arabia	-0.00066	0.00106
UAE	0.00127	0.00085	0.00096
Bahrain	0.00264	0.00451	0.00343	0.00421
Iran	0.00705	0.0057	0.00569	0.00538	0.00231
Turkey	0.00649	0.00642	0.00728	0.00829	0.00163	0.00246
Jews [Sephardim]	0.00019	0.00313	0.00316	0.00399	0.00072	0.00251	1e-05
Jews [North Africa]	0.00952	0.00907	0.0082	0.00753	0.00231	0.00277	0.00592	0.0077
Jews [Middle Eastren]	0.00994	0.01022	0.00752	0.00937	0.00271	0.00366	0.0084	0.00276	0.00056
Jews [Ashkenazim]	0.00279	0.00391	0.00349	0.00505	5e-05	0.00436	0.0014	-0.00082	0.00293	0.00515
Jews [Chuetas]	0.00579	0.00666	0.00809	0.00758	0.00372	0.00168	0.00071	0.00278	0.00599	0.00381	0.00163
Jews [Majorca]	0.00105	0.00121	0.00266	0.00322	6e-05	0.00241	8e-05	0.00053	0.00206	0.00133	-0.00235	-0.00587
Egypt	0.00844	0.00729	0.00764	0.0061	0.00242	0.0014	0.00517	0.00454	-0.00041	-0.00082	0.00135	0.00145	-7e-05
Ethiopia [Tigray]	0.00784	0.00792	0.00538	0.00616	0.00093	0.00238	0.00438	0.00305	0.00179	-0.00193	-0.0001	0.00358	0.00179	0.00039
Guinea Bissau	0.00968	0.00887	0.00682	0.00678	0.00448	0.00561	0.01044	0.00528	0.00099	0.00044	0.00636	0.00576	0.00432	0.00377	0.00247
China [Hebie Han]	0.00625	0.00829	0.00488	0.00499	0.00502	0.00722	0.00896	0.00328	0.00277	0.00323	0.00691	0.00536	0.00463	0.00474	0.00323	0.00019
China [Han]	0.00332	0.00439	0.00503	0.00363	0.00126	0.00256	0.00562	0.00276	0.00344	0.00187	0.0053	0.00271	0.0011	0.00441	0.00345	0.00141	0.00216
Philippines	0.00819	0.01053	0.00801	0.00826	0.00639	0.00675	0.00885	0.00656	0.00104	0.00168	0.00657	0.00639	0.00502	0.00527	0.00425	0.00222	-2e-05	0.00299
Korea [Yanbian]	0.00187	0.00459	0.00225	0.00269	0.00324	0.00413	0.00833	0.00349	0.00544	0.00451	0.00535	0.00738	0.00526	0.00627	0.00442	0.00475	0.00305	0.00104	0.00325
Bangladesh	0.00309	0.00635	0.00511	0.00344	0.00562	0.0077	0.01074	0.00758	0.00752	0.01208	0.00264	0.00809	0.00605	0.00666	0.00703	0.00613	0.004	0.0045	0.00465	0.00323
Mongolia	0.00349	0.00362	0.00341	0.00124	0.00732	0.00638	0.01262	0.00786	0.01025	0.0118	0.00753	0.01068	0.00926	0.00924	0.00837	0.00903	0.00741	0.00587	0.00835	0.00164	0.00482
Malaysia [Malay]	0.00117	0.00395	0.0029	0.00551	0.00604	0.01023	0.0106	0.00425	0.00883	0.01256	0.00616	0.01063	0.00745	0.01154	0.01145	0.01011	0.00633	0.00691	0.00669	0.00293	0.00547	0.00541
Mexico	-0.0002	0.00173	0.00066	0.00194	0.00324	0.00482	0.00651	0.0031	0.0071	0.0076	0.00375	0.00618	0.00188	0.0056	0.00572	0.00775	0.0058	0.00419	0.00743	0.00244	0.00446	0.00379	0.00199
Argentina	0.00168	0.00105	4e-05	0.00118	0.0035	0.00274	0.0054	0.00495	0.00651	0.00741	0.00631	0.00584	0.00404	0.00568	0.00543	0.00627	0.00474	0.00343	0.00612	0.00146	0.0044	0.00238	0.00341	0.00091
Croatia	0.00336	0.00383	0.00241	0.00294	0.00385	0.0046	0.00897	0.00163	0.00791	0.00911	0.00543	0.00977	0.0054	0.006	0.00595	0.0094	0.00727	0.00755	0.00928	0.00316	0.00575	0.00341	0.00433	0.00216	0.00239
Italy[Sardinia]	0.00277	0.00185	0.0014	0.00158	0.00421	0.00517	0.00693	0.00486	0.00915	0.00849	0.00395	0.00556	0.00042	0.00648	0.00536	0.00912	0.00691	0.00638	0.00962	0.00304	0.0067	0.00238	0.00421	0.00122	0.00093	0.00157
Hungary	0.00052	0.00471	0.0029	0.00368	0.00513	0.00683	0.01078	-0.00026	0.01047	0.00869	0.00289	0.00914	0.00491	0.00707	0.00722	0.00869	0.00721	0.00726	0.00711	0.00374	0.00222	0.00262	0.00327	0.00255	0.00329	0.00252	0.00375
Albania	0.00388	0.0042	0.00248	0.00446	0.00618	0.00582	0.01102	0.00967	0.00692	0.01196	0.00744	0.00883	0.00362	0.00888	0.00854	0.011	0.00972	0.00801	0.01184	0.00436	0.0089	0.00673	0.00405	0.00143	0.00131	0.00419	-0.00013	0.00738
Lithuania	0.00559	0.0057	0.00697	0.00785	0.01374	0.01251	0.01972	0.01636	0.01824	0.01964	0.00978	0.01154	0.00381	0.01212	0.01624	0.01516	0.01196	0.01383	0.01429	0.01218	0.01009	0.0087	0.00782	0.00556	0.00798	0.00922	0.00467	0.00569	0.00734
Slovenia	0.00124	0.00484	0.00177	0.00347	0.00528	0.00629	0.01285	0.00136	0.00806	0.00498	0.0066	0.00635	0.00302	0.00653	0.00614	0.00572	0.00356	0.00529	0.00659	0.00263	0.00511	0.00369	0.00444	0.00211	0.00224	0.00292	0.00304	0.00208	0.00286	0.00766
Sweden	0.00144	0.00264	0.00139	0.00289	0.00235	0.00439	0.00851	0.00293	0.00306	0.00602	0.00389	0.00575	-0.00052	0.00484	0.00517	0.006	0.00448	0.00329	0.00686	0.00317	0.00499	0.00602	0.00355	0.0014	0.00199	0.00347	0.00247	0.00409	0.00155	0.00648	0.00176
Belarus	0.0007	0.0022	0.00187	0.00264	0.00404	0.00644	0.00958	0.00512	0.00534	0.0092	0.00581	0.00551	0.00011	0.00707	0.00665	0.00714	0.00449	0.00302	0.00576	0.00275	0.00474	0.00581	0.00325	0.00226	0.00211	0.00513	0.00313	0.00456	0.00285	0.00633	0.00344	0.00077
Germany	0.00121	0.00234	0.00177	0.00238	0.00305	0.00475	0.00836	0.00279	0.00442	0.00602	0.00448	0.00492	0.00038	0.0051	0.00481	0.00386	0.00233	0.00145	0.00451	0.00143	0.00345	0.00417	0.00273	0.00177	0.00141	0.00405	0.0028	0.0032	0.00353	0.00596	0.00179	0.00099	0.0008
Portugal	0.00108	0.00319	0.00099	0.00299	0.00341	0.00544	0.00978	0.00287	0.0063	0.00531	0.0019	0.00399	-0.0002	0.00458	0.00357	0.00489	0.00358	0.00333	0.0065	0.00179	0.00472	0.00507	0.0036	0.00081	0.00205	0.00385	0.00124	0.00347	-4e-05	0.00458	0.00019	0.00051	0.001	0.0002
Switzerland	0.00098	0.00387	0.00286	0.00428	0.00405	0.00716	0.00698	0.00316	0.00796	0.00889	0.00353	0.00451	0.00136	0.00766	0.00623	0.00575	0.00348	0.00218	0.00566	0.00256	0.00293	0.00811	0.00348	0.00253	0.00301	0.00609	0.00574	0.00437	0.0048	0.00818	0.00359	0.00285	0.00192	0.00115	0.00098
		0.01053

## Sheet: S7
S7 Table
	Iraq [Iraqi]	Iraq [Sorani Kurd]	Saudi Arabia	UAE	Bahrain	Iran	Turkey	Jews [Sephardim]	Jews [North Africa]	Jews [Middle Eastren]	Jews [Ashkenazim]	Jews [Chuetas]	Jews [Majorca]	Egypt	Ethiopia [Tigray]	Guinea Bissau	China [Hebie Han]	China [Han]	Philippines	Korea [Yanbian]	Bangladesh	Mongolia	Malaysia [Malay]	Mexico	Argentina	Croatia	Italy[Sardinia]	Hungary	Albania	Lithuania	Slovenia	Sweden	Belarus	Germany	Portugal	Switzerland
Iraq [Iraqi]	9.25677	9.29382	9.27212	9.28607	9.30885	9.41729	9.33393	9.17051	9.35318	9.29918	9.30385	9.39214	9.33013	9.34846	9.3761	9.32958	9.28726	9.31877	9.33893	9.30236	9.27121	9.32374	9.22117	9.26053	9.30025	9.28863	9.3299	9.19448	9.32656	9.27352	9.20178	9.27965	9.29047	9.26862	9.26893	9.23879
Iraq [Sorani Kurd]	0.01087	9.30912	9.31425	9.30824	9.35244	9.43045	9.35978	9.22487	9.37577	9.32898	9.34099	9.42653	9.35808	9.36392	9.40288	9.34835	9.333	9.35504	9.38759	9.35384	9.32825	9.35116	9.2733	9.30447	9.32045	9.31925	9.34734	9.2597	9.35574	9.30145	9.26173	9.31687	9.33045	9.30518	9.31485	9.29188	9.22487
Saudi Arabia	-0.0061	0.00986	9.29966	9.3045	9.33759	9.42562	9.36309	9.22024	9.36265	9.29859	9.33223	9.43535	9.36679	9.3625	9.37418	9.3243	9.29622	9.35623	9.35892	9.3272	9.31177	9.34448	9.25876	9.28981	9.30634	9.30123	9.33838	9.2381	9.33491	9.30852	9.2284	9.30055	9.32266	9.2951	9.28958	9.27768
UAE	0.0119	0.00789	0.00888	9.29158	9.34081	9.41808	9.36854	9.22429	9.35221	9.31236	9.34273	9.42587	9.36774	9.34397	9.37721	9.32017	9.29347	9.33899	9.35723	9.32724	9.29229	9.32004	9.27945	9.29771	9.31283	9.30224	9.33591	9.2418	9.34923	9.31297	9.24058	9.31048	9.32577	9.2969	9.30424	9.2872
Bahrain	0.02472	0.04214	0.03202	0.03927	9.31148	9.39952	9.31606	9.20375	9.31338	9.25973	9.30616	9.39992	9.34849	9.31942	9.33822	9.30848	9.30357	9.32689	9.34964	9.34233	9.3226	9.38722	9.29419	9.31978	9.34457	9.32068	9.37064	9.265	9.37561	9.37894	9.26723	9.31537	9.34885	9.313	9.31809	9.29478
Iran	0.06666	0.05364	0.05355	0.05005	0.02153	9.44449	9.39087	9.28804	9.38516	9.336	9.41439	9.44785	9.43834	9.37628	9.41833	9.3854	9.39095	9.4056	9.42005	9.41706	9.40922	9.4452	9.40013	9.40071	9.40374	9.39413	9.44635	9.34721	9.43923	9.43568	9.34325	9.40066	9.4378	9.39495	9.40368	9.3903
Turkey	0.06048	0.06015	0.06819	0.07768	0.01525	0.02356	9.29014	9.18545	9.33621	9.30139	9.30787	9.36147	9.33819	9.3344	9.36016	9.35328	9.32922	9.35717	9.36186	9.37974	9.35968	9.42694	9.32529	9.33958	9.3518	9.35789	9.38592	9.30594	9.41081	9.42436	9.32632	9.36248	9.39059	9.35198	9.3671	9.31096
Jews [Sephardim]	0.00322	0.0314	0.0315	0.03959	0.0091	0.02689	0.00147	9.07782	9.24672	9.14201	9.18155	9.27685	9.2371	9.22427	9.24396	9.20031	9.17125	9.22619	9.23552	9.23036	9.22457	9.27754	9.16096	9.20387	9.24374	9.18496	9.26262	9.09849	9.29344	9.28388	9.11384	9.20629	9.24471	9.19588	9.19786	9.1708
Jews [North Africa]	0.08899	0.0854	0.07701	0.0706	0.02183	0.0271	0.05532	0.07199	9.27163	9.2186	9.31286	9.40242	9.3477	9.27321	9.32691	9.25562	9.26194	9.32759	9.27947	9.34339	9.31988	9.39533	9.29913	9.33603	9.35315	9.33862	9.39804	9.29325	9.36288	9.4002	9.27155	9.30215	9.3415	9.30575	9.32505	9.31071
Jews [Middle Eastren]	0.09319	0.09682	0.07117	0.08897	0.02639	0.03616	0.07872	0.0255	0.00518	9.15519	9.27493	9.3239	9.28237	9.21202	9.23489	9.19322	9.20861	9.25545	9.2278	9.27734	9.30479	9.35236	9.27635	9.28349	9.3043	9.29236	9.33425	9.21894	9.3528	9.35405	9.18527	9.27262	9.32059	9.26356	9.25824	9.26189
Jews [Ashkenazim]	0.02564	0.03661	0.03258	0.04712	0.00059	0.04232	0.01298	-0.00718	0.02722	0.04751	9.29965	9.37544	9.32075	9.30337	9.32314	9.31929	9.31424	9.35896	9.34502	9.3564	9.28804	9.38352	9.28777	9.31832	9.36516	9.32908	9.36278	9.23638	9.38176	9.33373	9.27148	9.32367	9.35966	9.32005	9.29772	9.28303
Jews [Chuetas]	0.05408	0.06229	0.07585	0.0704	0.03451	0.01593	0.00672	0.02826	0.05693	0.03662	0.01594	9.41935	9.34774	9.36387	9.41691	9.3736	9.36004	9.3942	9.40339	9.43491	9.3995	9.47319	9.39024	9.40053	9.42014	9.42985	9.43729	9.3552	9.45479	9.41244	9.33012	9.40053	9.41619	9.38364	9.377	9.35214
Jews [Majorca]	0.00893	0.0107	0.02414	0.02913	-7e-05	0.02327	0.00031	0.00538	0.01907	0.01195	-0.0219	-0.05476	9.38564	9.33245	9.38311	9.34252	9.33529	9.36198	9.37289	9.39778	9.36237	9.44234	9.34214	9.34299	9.386	9.37113	9.37195	9.29736	9.38823	9.32091	9.28086	9.32474	9.3485	9.32404	9.32049	9.30515
Egypt	0.07894	0.06823	0.07154	0.05704	0.02254	0.0129	0.0482	0.04422	-0.00374	-0.00671	0.01241	0.01306	-0.0015	9.28227	9.31864	9.28714	9.2862	9.34163	9.32435	9.3562	9.3176	9.39062	9.33099	9.32729	9.35039	9.3261	9.37736	9.26829	9.3863	9.3483	9.26404	9.32407	9.36279	9.31752	9.31437	9.31381
Ethiopia [Tigray]	0.07387	0.07448	0.0505	0.05757	0.00863	0.02224	0.04124	0.03121	0.01725	-0.01656	-0.00053	0.03338	0.01644	0.00366	9.3477	9.30778	9.30508	9.36559	9.34783	9.3716	9.35417	9.41546	9.3633	9.36102	9.38078	9.35854	9.39973	9.30273	9.41626	9.42177	9.29355	9.35983	9.39159	9.3475	9.33778	9.33332
Guinea Bissau	0.09016	0.08275	0.06344	0.06334	0.0417	0.05211	0.09717	0.05036	0.00877	0.00458	0.05843	0.05288	0.03866	0.03497	0.0229	9.22208	9.21382	9.28334	9.26553	9.31172	9.28215	9.35806	9.28719	9.31734	9.32569	9.32774	9.3718	9.25317	9.37563	9.34599	9.22621	9.30486	9.33322	9.27596	9.28693	9.26577
China [Hebie Han]	0.0579	0.07746	0.04542	0.0467	0.04685	0.06773	0.08318	0.03137	0.02515	0.03004	0.06344	0.04939	0.04149	0.04409	0.03025	0.00181	9.20195	9.28036	9.23476	9.28593	9.25217	9.33289	9.24157	9.28906	9.30142	9.29773	9.3412	9.22903	9.35367	9.30519	9.19587	9.28069	9.29847	9.25166	9.26474	9.23461
China [Han]	0.03101	0.04111	0.04703	0.03383	0.01178	0.02399	0.05273	0.02791	0.0324	0.01848	0.04976	0.02515	0.00979	0.04113	0.03237	0.01293	0.02002	9.31874	9.32128	9.32541	9.31568	9.37712	9.30569	9.3322	9.34747	9.35898	9.39476	9.28825	9.39652	9.38337	9.27066	9.32778	9.34289	9.30169	9.32087	9.28091
Philippines	0.07651	0.099	0.07506	0.07741	0.05987	0.06377	0.08276	0.06258	0.00963	0.01617	0.06116	0.05968	0.04604	0.04918	0.03995	0.02046	-0.00025	0.02788	9.26806	9.32085	9.29146	9.37514	9.27804	9.33735	9.34745	9.34981	9.40017	9.26112	9.40732	9.36136	9.25705	9.33598	9.34337	9.30496	9.32516	9.2879
Korea [Yanbian]	0.01763	0.04293	0.02103	0.02511	0.03024	0.03847	0.07833	0.0351	0.05122	0.0434	0.05023	0.06888	0.04861	0.05871	0.0414	0.04434	0.02861	0.00969	0.03047	9.31269	9.30092	9.33436	9.2659	9.31294	9.32602	9.31489	9.36019	9.25285	9.359	9.36494	9.24329	9.32369	9.33738	9.29859	9.30365	9.28166
Bangladesh	0.02861	0.05947	0.04773	0.03228	0.05264	0.07276	0.1004	0.07144	0.06985	0.11298	0.024	0.07561	0.05534	0.06225	0.0661	0.0569	0.03698	0.0421	0.04322	0.03036	9.22843	9.32205	9.24677	9.28982	9.31161	9.29679	9.35267	9.19597	9.35954	9.30114	9.22339	9.29867	9.31407	9.27536	9.28864	9.24271
Mongolia	0.03261	0.03386	0.03191	0.0115	0.06873	0.06021	0.11912	0.07588	0.09677	0.11202	0.07096	0.10077	0.08678	0.08674	0.07887	0.08428	0.06917	0.05501	0.07836	0.01526	0.04509	9.32549	9.29511	9.33185	9.34108	9.32348	9.36048	9.2484	9.38787	9.33809	9.25922	9.3567	9.37251	9.33039	9.34056	9.33965
Malaysia [Malay]	0.01062	0.03657	0.02676	0.05149	0.05629	0.09572	0.09806	0.03988	0.08115	0.11659	0.05578	0.0984	0.06716	0.10769	0.10729	0.09399	0.05843	0.06416	0.06185	0.02739	0.05039	0.0502	9.16433	9.2347	9.27006	9.2514	9.29682	9.17374	9.28139	9.24703	9.18511	9.25315	9.26794	9.23658	9.24605	9.21575
Mexico	-0.00179	0.01597	0.00604	0.01798	0.0301	0.04452	0.06057	0.03103	0.06628	0.07196	0.03456	0.05691	0.01623	0.05221	0.05323	0.07236	0.05415	0.03889	0.06938	0.02266	0.04166	0.03517	0.0186	9.26788	9.29846	9.28306	9.32059	9.21942	9.30901	9.27929	9.21602	9.28481	9.31027	9.27932	9.27199	9.25892
Argentina	0.01577	0.0098	0.00042	0.01095	0.03274	0.0254	0.05065	0.04875	0.06125	0.07061	0.05925	0.05438	0.03709	0.05316	0.05085	0.05856	0.04435	0.03201	0.05733	0.01359	0.04131	0.02225	0.03181	0.00843	9.31218	9.30739	9.34024	9.24832	9.3302	9.32475	9.23938	9.31237	9.33113	9.29811	9.30578	9.28555
Croatia	0.03119	0.03563	0.02234	0.02739	0.03588	0.04283	0.08377	0.017	0.07376	0.0857	0.0502	0.09111	0.04925	0.05591	0.05563	0.08764	0.0677	0.07055	0.08672	0.02949	0.05352	0.03168	0.04018	0.02007	0.02225	9.25811	9.31912	9.21394	9.32989	9.30851	9.21841	9.29923	9.33242	9.2957	9.29534	9.28704
Italy[Sardinia]	0.02606	0.01732	0.0131	0.01466	0.03944	0.04865	0.0654	0.04826	0.08677	0.0812	0.0375	0.05216	0.00367	0.06076	0.05043	0.0853	0.06477	0.05993	0.09068	0.02838	0.063	0.02228	0.0392	0.0112	0.0087	0.01461	9.35092	9.2718	9.33619	9.31326	9.26607	9.3362	9.36002	9.33028	9.3176	9.33032
Hungary	0.00456	0.0436	0.02674	0.03447	0.04772	0.06343	0.09933	-0.00195	0.0959	0.07981	0.02502	0.08399	0.04301	0.06562	0.06735	0.0806	0.06652	0.06734	0.06555	0.03497	0.02022	0.02412	0.03004	0.02395	0.0307	0.02335	0.03481	9.12307	9.29158	9.20611	9.14263	9.23759	9.25959	9.22042	9.22409	9.20329
Albania	0.03624	0.03925	0.02315	0.04151	0.05793	0.05505	0.10381	0.0926	0.06514	0.11327	0.07	0.08318	0.03348	0.08324	0.08048	0.10266	0.09077	0.07522	0.11136	0.04072	0.08339	0.06319	0.0373	0.01314	0.01218	0.0389	-0.0012	0.06811	9.32386	9.32419	9.25042	9.31404	9.34384	9.32356	9.29198	9.3077
Lithuania	0.05238	0.05412	0.06594	0.07442	0.13044	0.12067	0.18653	0.15221	0.17163	0.18369	0.09115	0.11	0.03533	0.1144	0.15516	0.14219	0.11145	0.13123	0.13456	0.11583	0.09416	0.08259	0.07211	0.05259	0.0759	0.0867	0.04504	0.05182	0.0695	9.18552	9.225	9.29193	9.30852	9.27788	9.2664	9.27026
Slovenia	0.01129	0.04506	0.01646	0.03268	0.04938	0.0589	0.11914	0.01282	0.07363	0.04556	0.05955	0.05834	0.02593	0.0608	0.05759	0.05307	0.03278	0.04918	0.06091	0.02483	0.04707	0.03437	0.04084	0.01997	0.02119	0.02724	0.02851	0.01899	0.02638	0.07013	9.12421	9.21672	9.24992	9.20808	9.19455	9.19681
Sweden	0.01343	0.02448	0.01289	0.02686	0.0218	0.04058	0.07958	0.02955	0.0285	0.05719	0.03601	0.05302	-0.00591	0.04511	0.04815	0.05599	0.04188	0.03058	0.06411	0.02952	0.04663	0.05613	0.03316	0.01304	0.01845	0.03234	0.02291	0.03822	0.01428	0.06134	0.01678	9.27566	9.30038	9.27595	9.27313	9.26586
Belarus	0.00672	0.02052	0.01747	0.02462	0.03775	0.06019	0.09016	0.05044	0.05032	0.08763	0.05448	0.05115	0.00031	0.0663	0.06238	0.06682	0.04214	0.02815	0.05397	0.02567	0.04449	0.0544	0.03042	0.02097	0.01968	0.048	0.0292	0.04269	0.02655	0.0604	0.03245	0.00719	9.31072	9.29177	9.2953	9.27477
Germany	0.01126	0.02164	0.0163	0.02213	0.02828	0.04373	0.07793	0.02799	0.04096	0.05698	0.04125	0.04499	0.00225	0.04741	0.04467	0.03594	0.0217	0.01335	0.04195	0.01326	0.03217	0.03867	0.02544	0.0164	0.01305	0.03767	0.02585	0.02991	0.03265	0.05614	0.01699	0.00914	0.00743	9.25795	9.26139	9.24112
Portugal	0.01	0.02974	0.00921	0.0279	0.0318	0.05089	0.09148	0.0284	0.05869	0.05009	0.01735	0.03678	-0.00287	0.04269	0.03338	0.04535	0.03321	0.03095	0.06058	0.01676	0.04388	0.04727	0.03334	0.0075	0.01914	0.03574	0.01159	0.03201	-0.0005	0.04309	0.0019	0.00475	0.00939	0.00187	9.26109	9.241
Switzerland	0.00894	0.03585	0.02638	0.03994	0.03757	0.06659	0.06443	0.03043	0.07343	0.08282	0.03174	0.041	0.01086	0.07121	0.058	0.05327	0.03217	0.02007	0.0524	0.02385	0.02703	0.07544	0.03212	0.02351	0.028	0.05652	0.0534	0.04029	0.0443	0.07603	0.03323	0.02656	0.01794	0.01068	0.00899	9.20294

## Sheet: S8
S8 Table
	Middle East	Africa	Far East Asia	South America	Europe
Middle East
Africa	0.00206
Far East Asia	0.00203	0.00289
South America	0.00257	0.00202	0.0018
Europe	0.00125	0.00293	0.00181	0.00198

## Sheet: S9
S9 Table
	Middle East	Africa	Far East Asia	South America	Europe
Middle East	9.25301	9.2797	9.26607	9.28293	9.27706
Africa	0.01912	9.26815	9.2817	9.28542	9.30024
Far East Asia	0.01879	0.02685	9.24154	9.27006	9.27657
South America	0.02383	0.01874	0.01669	9.2652	9.28994
Europe	0.01162	0.02723	0.01686	0.0184	9.27788

## Sheet: S10
S10 Table
(A)
	Fst	Fst max	Ratio
Middle East	0.232336	0.999576	0.232434
Africa	0.233653	0.998752	0.233945
Far East Asia	0.238288	0.999493	0.238409
South America	0.263192	0.999831	0.263237
Europe	0.271138	0.999705	0.271218
(B)
	Middle East	Africa	East Asia	South America
Africa	1.4e-08	-	-	-
East Asia	< 2e-16	< 2e-16	-	-
South America	< 2e-16	< 2e-16	< 2e-16	-
Europe	< 2e-16	< 2e-16	< 2e-16	< 2e-16
P value adjustment method: holm

[truncated: 1 more sheets: S11]
